# Supplementary material for: Sense-overlapping lncRNA as a decoy of translational repressor protein for dimorphic gene expression
Source: PLoS Genet. 2021 Jul 28;17(7):e1009683. doi: 10.1371/journal.pgen.1009683 (PMC8351930; doi:10.1371/journal.pgen.1009683)
Supplement: S1 Table — (XLSX) [file pgen.1009683.s007.xlsx]

## Sheet: Sheet1
S1 Table. Full Mass Spectrometry Data
Known bait proteins		mock	mock	mock	mock	dap_DSX_UTR_A	dap_DSX_UTR_A	dap_DSX_UTR_A	dap_DSX_UTR_A	dap_DSred_1_200	dap_DSred_1_200	dap_DSred_1_200	dap_DSred_1_200	dap_DSred_401_600	dap_DSred_401_600	dap_DSred_401_600	dap_DSred_401_600	dap_DSX_UTR_B	dap_DSX_UTR_B	dap_DSX_UTR_B	dap_DSX_UTR_B
Prey_proteins:
Dapma7bEVm000312	CUGBP Elav family member 2 (67%H)	0	0	0	0	4	3	4	4	0	0	0	0	0	0	0	0	0	0	0	0	2.6666e-05
Dapma7bEVm009763	RNA-binding motif, single-stranded-interacting protein (82%D)	0	0	0	0	3	3	3	3	0	0	0	0	0	0	0	0	0	0	0	0	3.33322e-05
Dapma7bEVm004438	ATP synthase subunit O, mitochondrial (86%L)	0	0	0	0	1	1	0	0	0	0	0	0	0	0	0	0	0	0	0	0	0.00019996
Dapma7bEVm009817	tbph/ARP2_G5895 (99%D)	0	0	0	0	0	0	0	2	0	0	0	0	0	0	0	0	0	0	0	0	0.00019996
Dapma7bEVm000211	CLIP-associating protein (87%M)	0	0	0	0	0	0	0	1	0	0	0	0	0	0	0	0	0	0	0	0	0.00039984
Dapma7bEVm000218	Structural maintenance of chromosomes protein (95%H)	0	0	0	0	0	0	0	1	0	0	0	0	0	0	0	0	0	0	0	0	0.00039984
Dapma7bEVm000564	TNF receptor-associated factor (86%H)	0	0	0	0	0	1	0	0	0	0	0	0	0	0	0	0	0	0	0	0	0.00039984
Dapma7bEVm000849	Calcium-binding mitochondrial carrier protein Aralar1 (97%D)	0	0	0	0	1	0	0	0	0	0	0	0	0	0	0	0	0	0	0	0	0.00039984
Dapma7bEVm000945	Membrane glycoprotein lig-1 (81%D)	0	0	0	0	0	0	1	0	0	0	0	0	0	0	0	0	0	0	0	0	0.00039984
Dapma7bEVm001141	Sprouty-related, EVH1 domain-containing protein (47%H)	0	0	0	0	0	1	0	0	0	0	0	0	0	0	0	0	0	0	0	0	0.00039984
Dapma7bEVm001420	Muskelin (100%P)	0	0	0	0	0	0	0	1	0	0	0	0	0	0	0	0	0	0	0	0	0.00039984
Dapma7bEVm003345	40S ribosomal protein S3a (100%D)	0	0	0	0	1	0	0	0	0	0	0	0	0	0	0	0	0	0	0	0	0.00039984
Dapma7bEVm004101	BTB/POZ domain-containing protein (100%D)	0	0	0	0	0	1	0	0	0	0	0	0	0	0	0	0	0	0	0	0	0.00039984
Dapma7bEVm004646	Pseudouridine synthase kiaa1897 (79%P)	0	0	0	0	0	0	1	0	0	0	0	0	0	0	0	0	0	0	0	0	0.00039984
Dapma7bEVm004901	Uncharacterized protein	0	0	0	0	1	0	0	0	0	0	0	0	0	0	0	0	0	0	0	0	0.00039984
Dapma7bEVm005501|Dapma7bEVm028009	Serine threonine-protein kinase (48%D) ;	0	0	0	0	0	0	1	0	0	0	0	0	0	0	0	0	0	0	0	0	0.00039984
Dapma7bEVm007437	Mevalonate kinase (100%A)	0	0	0	0	0	0	1	0	0	0	0	0	0	0	0	0	0	0	0	0	0.00039984
Dapma7bEVm010007	60s ribosomal protein l31/ARP2_G2922 (96%D)	0	0	0	0	1	0	0	0	0	0	0	0	0	0	0	0	0	0	0	0	0.00039984
Dapma7bEVm010838	transport protein sec61 subunit alpha/ARP2_G1575 (20%D)	0	0	0	0	1	0	0	0	0	0	0	0	0	0	0	0	0	0	0	0	0.00039984
Dapma7bEVm012096	Uncharacterized protein	0	0	0	0	1	0	0	0	0	0	0	0	0	0	0	0	0	0	0	0	0.00039984
Dapma7bEVm015220	Sodium-dependent nutrient amino acid transporter (75%H)	0	0	0	0	0	0	1	0	0	0	0	0	0	0	0	0	0	0	0	0	0.00039984
Dapma7bEVm028121	Mitochondrial uncoupling protein (87%P)	0	0	0	0	0	1	0	0	0	0	0	0	0	0	0	0	0	0	0	0	0.00039984
Dapma7bEVm028362	troponin i/ARP2_G1382 (92%D)	0	1	0	0	0	1	1	1	0	0	0	0	0	0	0	0	0	0	0	0	0.0834555
Dapma7bEVm003818|Dapma7bEVm014356|Dapma7bEVm015205|Dapma7bEVm015667|Dapma7bEVm015668|Dapma7bEVm016168|Dapma7bEVm018420|Dapma7bEVm019593|Dapma7bEVm029133	; Actin, alpha skeletal muscle (89%D) or Actin, alpha skeletal muscle (95%T) or ATP synthase subunit beta, mitochondrial (95%T) or Actin, alpha skeletal muscle (92%M) or Actin, alpha skeletal muscle (81%P) or Actin, alpha skeletal muscle (90%M) or actin-87e/ARP2_G41 (77%D) or actin-87e/ARP2_G41 (100%D)	0	0	0	0	1	1	0	0	0	0	0	0	0	0	0	0	0	0	0	1	0.125175
Dapma7bEVm003818|Dapma7bEVm015667|Dapma7bEVm018420	Actin, alpha skeletal muscle; (89%P) or (92%M) or (96%T)	0	0	0	0	1	0	0	1	0	0	0	0	0	0	0	0	0	0	0	1	0.125175
Dapma7bEVm011198	Cytochrome c oxidase subunit 6B1 (92%D)	0	0	0	0	1	1	0	0	0	0	1	0	0	0	0	0	0	0	0	0	0.125175
Dapma7bEVm000536	Lupus La protein (100%D)	0	0	0	0	6	3	4	3	1	0	1	1	1	1	1	1	1	1	1	0	0.156271
Dapma7bEVm003818|Dapma7bEVm014356|Dapma7bEVm015667|Dapma7bEVm015695|Dapma7bEVm016168|Dapma7bEVm016172|Dapma7bEVm018420|Dapma7bEVm029133	; Actin, alpha skeletal muscle (89%D) or Actin, alpha skeletal muscle (95%T) or Actin, alpha skeletal muscle (92%M) or Actin, alpha skeletal muscle (90%H) or Actin, alpha skeletal muscle (90%D) or actin-87e/ARP2_G41 (100%D)	0	0	0	0	1	1	1	0	0	1	0	0	0	0	0	0	0	0	1	0	0.166778
Dapma7bEVm014860|Dapma7bEVm018711|Dapma7bEVm025937	; Calmodulin (99%H) or Calmodulin (97%D) or cam/ARP2_G827 (100%D)	0	0	0	0	1	1	1	1	0	0	0	0	0	1	0	0	0	0	1	1	0.187581
Dapma7bEVm000189	Embryonic polyadenylate-binding protein (100%N)	0	0	0	0	1	1	1	2	0	0	0	0	1	1	1	0	0	0	1	0	0.200064
Dapma7bEVm011317	ATP synthase subunit g, mitochondrial (69%D)	0	0	0	0	1	1	0	0	0	0	0	1	0	0	0	1	0	0	0	0	0.25015
Dapma7bEVm000940|Dapma7bEVm001542	Tubulin beta-4B chain; (95%D) or (90%D)	0	0	0	0	1	0	0	0	0	0	0	0	0	1	0	0	0	0	0	0	0.2503
Dapma7bEVm001258	Arginine N-methyltransferase 8-B (74%D)	0	0	0	0	0	0	1	0	0	0	0	0	0	0	0	0	0	0	0	1	0.2503
Dapma7bEVm001366	Band 4.1 protein 4A (95%D)	0	0	0	0	1	0	0	0	0	0	0	1	0	0	0	0	0	0	0	0	0.2503
Dapma7bEVm001749	Zinc finger protein (98%D)	0	1	0	0	0	0	0	1	0	0	0	0	0	0	0	0	0	0	0	0	0.2503
Dapma7bEVm004597	O-mannosyl-transferase (89%L)	0	0	0	0	0	0	0	1	1	0	0	0	0	0	0	0	0	0	0	0	0.2503
Dapma7bEVm005415	Inactive hydroxysteroid dehydrogenase protein 1 (88%H)	0	0	0	0	1	0	0	0	0	0	0	0	0	0	0	0	0	0	1	0	0.2503
Dapma7bEVm007009	conserved protein (100%D)	0	0	0	0	1	0	0	0	0	0	1	0	0	0	0	0	0	0	0	0	0.2503
Dapma7bEVm007224	Sodium-dependent phosphate transport protein 2B (82%H)	0	0	0	0	0	0	0	1	0	0	0	0	0	0	0	0	0	1	0	0	0.2503
Dapma7bEVm009572	ATP synthase subunit gamma, mitochondrial (94%D)	0	0	0	0	1	0	0	0	0	0	1	0	0	0	0	0	0	0	0	0	0.2503
Dapma7bEVm009930|Dapma7bEVm024235	; 60S ribosomal protein L23 (90%D) or Uncharacterized protein (99%D)	0	0	0	0	0	0	1	0	0	0	0	0	0	0	0	0	1	0	0	0	0.2503
Dapma7bEVm011583|Dapma7bEVm015369|Dapma7bEVm018555|Dapma7bEVm018798|Dapma7bEVm019062|Dapma7bEVm021262	; ribosomal protein ubq/l40e (87%D) or Ubiquitin-40S ribosomal protein S27a (87%D) or Polyubiquitin-C (96%D) or Large proline-rich protein BAG6 (84%H) or Polyubiquitin-C (97%H) or Polyubiquitin-B (60%H)	0	0	0	0	1	0	0	0	0	0	0	1	0	0	0	0	0	0	0	0	0.2503
Dapma7bEVm015439	40S ribosomal protein S26 (100%D)	0	0	0	0	0	1	0	0	1	0	0	0	0	0	0	0	0	0	0	0	0.2503
Dapma7bEVm015205|Dapma7bEVm015667|Dapma7bEVm015668|Dapma7bEVm018420	; ATP synthase subunit beta, mitochondrial (95%T) or Actin, alpha skeletal muscle (90%H) or Actin, alpha skeletal muscle (81%P) or Actin, alpha skeletal muscle (90%M)	0	0	0	0	2	1	1	2	1	1	0	0	0	1	0	1	0	0	2	1	0.291714
Dapma7bEVm002820	Mitochondrial 2-oxoglutarate/malate carrier protein (100%D)	0	0	0	0	3	4	0	0	0	0	1	1	1	2	2	3	0	0	0	0	0.35718
Dapma7bEVm000912|Dapma7bEVm003818|Dapma7bEVm014356|Dapma7bEVm015205|Dapma7bEVm015667|Dapma7bEVm015668|Dapma7bEVm016168|Dapma7bEVm016172|Dapma7bEVm017530|Dapma7bEVm017871|Dapma7bEVm018420|Dapma7bEVm019018|Dapma7bEVm019593|Dapma7bEVm029133	; Squamous cell carcinoma antigen recognized by t-cells 3 sart-3 msart-3 tumor-rejection antigen sart3 (64%D) or Actin, alpha skeletal muscle (89%P) or Actin, alpha skeletal muscle (95%T) or ATP synthase subunit beta, mitochondrial (82%P) or Actin, alpha skeletal muscle (90%M) or Actin, alpha skeletal muscle (81%P) or Actin, alpha skeletal muscle (90%T) or Actin, alpha skeletal muscle (90%H) or a…	0	0	0	0	1	1	1	1	1	0	1	0	1	1	0	0	0	0	1	1	0.375062
Dapma7bEVm006033	Mitochondrial carnitine/acylcarnitine carrier protein (67%T)	0	0	0	0	2	2	0	0	0	0	1	1	0	0	2	2	0	0	0	0	0.375062
Dapma7bEVm010638	Myosin regulatory light chain sqh (100%H)	1	0	0	0	1	2	2	3	0	1	1	1	3	1	0	1	0	0	2	2	0.40628
Dapma7bEVm007998	Bestrophin (89%D)	0	1	0	0	1	1	1	0	0	1	1	0	0	0	0	1	1	0	0	0	0.416744
Dapma7bEVm015242	NAD(P) transhydrogenase, mitochondrial (90%D)	0	0	0	0	10	8	0	0	0	0	7	3	4	4	5	8	0	0	0	0	0.430568
Dapma7bEVm003818|Dapma7bEVm014356|Dapma7bEVm015667|Dapma7bEVm016168|Dapma7bEVm018420|Dapma7bEVm019593|Dapma7bEVm029133	; Actin, alpha skeletal muscle (89%D) or Actin, alpha skeletal muscle (95%T) or Actin, alpha skeletal muscle (92%M) or Actin, alpha skeletal muscle (90%M) or actin-87e/ARP2_G41 (67%D) or actin-87e/ARP2_G41 (100%D)	1	0	0	0	1	1	1	1	1	1	1	1	0	1	0	0	0	0	0	1	0.437556
Dapma7bEVm006126|Dapma7bEVm028919	; 40S ribosomal protein S16 (85%D) or 40s ribosomal protein s16/ARP2_G6159 (77%D)	0	0	0	0	1	1	1	1	0	1	2	1	0	0	0	1	0	2	0	0	0.437556
Dapma7bEVm009689	Troponin I, slow skeletal muscle (84%D)	0	1	0	0	1	1	1	1	1	0	0	1	1	1	0	0	0	0	1	1	0.437556
Dapma7bEVm009995|Dapma7bEVm022837	40S ribosomal protein S9; (87%D) or (64%D)	0	0	0	0	1	1	1	1	1	1	1	1	0	1	0	1	0	0	0	1	0.437556
Dapma7bEVm018397	Troponin T, fast skeletal muscle (83%H)	5	4	0	2	7	8	9	10	7	6	3	4	6	7	3	2	0	0	7	6	0.455889
Dapma7bEVm009689|Dapma7bEVm028362	; Troponin I, slow skeletal muscle (84%D) or troponin i/ARP2_G1382 (77%D)	2	2	2	1	5	5	6	5	5	4	3	3	5	4	1	2	0	0	3	3	0.4762
Dapma7bEVm015459	Calcium/calmodulin-dependent protein kinase kinase (78%H)	1	1	2	2	2	2	2	2	2	0	0	1	0	1	0	1	1	1	1	2	0.500025
Dapma7bEVm005397	ATP synthase subunit d, mitochondrial (50%D)	0	0	0	0	3	2	0	0	0	0	2	1	1	1	2	2	0	0	1	0	0.50004
Dapma7bEVm000115	Nuclease-sensitive element-binding protein (75%D)	0	0	0	0	0	0	1	1	0	1	2	1	0	0	0	0	0	0	0	0	0.5001
Dapma7bEVm003412	mitochondrial import receptor subunit tom40/ARP2_G2944 (100%D)	0	0	0	0	1	1	0	0	0	0	1	1	0	0	1	1	0	0	0	0	0.5001
Dapma7bEVm010163	Innexin inx2 (71%D)	0	0	0	0	1	1	0	0	0	0	0	0	0	0	1	3	0	0	0	0	0.5001
Dapma7bEVm000882|Dapma7bEVm018677	; Casein kinase I (85%D) or 60S ribosomal protein L27 (94%M)	0	0	0	0	0	0	0	1	0	1	1	0	0	0	0	0	0	0	0	0	0.5002
Dapma7bEVm002904	40S ribosomal protein S20 (100%D)	0	0	0	0	0	0	0	1	0	0	0	0	1	1	0	0	0	0	0	0	0.5002
Dapma7bEVm009667	ATP synthase subunit b, mitochondrial (100%D)	0	0	0	0	1	0	0	0	0	0	0	0	0	0	0	2	0	0	0	0	0.5002
Dapma7bEVm009971|Dapma7bEVm018734	; ATP synthase subunit alpha, mitochondrial (88%D) or Cuticle protein (70%D)	0	0	0	0	1	0	0	0	0	0	0	0	1	0	1	0	0	0	0	0	0.5002
Dapma7bEVm011339	ATP synthase subunit f, mitochondrial (99%P)	0	0	0	0	0	1	0	0	0	0	0	1	0	0	1	0	0	0	0	0	0.5002
Dapma7bEVm018677	Uncharacterized protein	0	0	0	0	0	0	0	1	1	0	0	1	0	0	0	0	0	0	0	0	0.5002
Dapma7bEVm018999	Uncharacterized protein	0	0	0	0	1	0	0	0	1	1	0	0	0	0	0	0	0	0	0	0	0.5002
Dapma7bEVm004828	Interferon-inducible double stranded RNA-dependent protein kinase activator A (80%N)	0	0	0	0	11	11	10	10	4	2	4	3	9	9	7	10	9	10	9	9	0.505957
Dapma7bEVm009971	Uncharacterized protein	0	0	0	0	4	3	0	0	0	0	4	4	3	3	0	1	0	0	0	0	0.535741
Dapma7bEVm003452	40S ribosomal protein S15 (89%A)	0	0	0	0	1	1	1	1	1	2	1	1	1	1	1	1	0	0	0	0	0.562544
Dapma7bEVm008489	nadh	0	0	0	0	2	2	0	0	0	0	2	2	2	0	1	2	0	0	0	0	0.562544
Dapma7bEVm010001	60S ribosomal protein L26 (100%D)	0	0	0	0	1	1	1	1	1	1	2	2	0	1	0	0	1	0	0	1	0.562544
Dapma7bEVm001979	MIP08013p1, Mitochondrial phosphate carrier protein (71%D)	0	0	1	0	7	6	1	1	0	0	6	6	2	2	5	7	0	1	2	2	0.566678
Dapma7bEVm015355	Serine threonine-protein kinase (100%D)	0	0	0	0	0	1	1	1	1	0	1	1	1	1	1	1	0	0	0	0	0.583389
Dapma7bEVm018416|Dapma7bEVm029175|Dapma7bEVm029176	; Tropomyosin alpha-1 chain (100%D) or tropomyosin invertebrate/ARP2_G10548 (91%D) or tropomyosin invertebrate/ARP2_G10548 (100%D)	0	0	0	1	3	2	2	3	2	2	2	2	3	3	2	2	1	1	2	1	0.600016
Dapma7bEVm018416|Dapma7bEVm029176	; Tropomyosin alpha-1 chain (100%D) or tropomyosin invertebrate/ARP2_G10548 (100%D)	5	5	1	2	4	4	4	5	2	1	3	2	4	4	1	0	0	1	5	5	0.602951
Dapma7bEVm009995|Dapma7bEVm015019|Dapma7bEVm022837	; 40S ribosomal protein S9 (87%D) or Zormin (90%D) or 40S ribosomal protein S9 (64%D)	0	0	0	0	0	0	1	1	1	0	1	1	0	0	0	0	1	1	0	0	0.625075
Dapma7bEVm010015	Pre-mrna splicing factor atp-dependent rna helicase prp16 (70%H)	0	0	1	0	0	1	1	0	0	0	0	0	1	0	0	0	1	1	1	0	0.625075
Dapma7bEVm014961|Dapma7bEVm029467	tetraspanin/ARP2_G5807; (40%D) or (100%D)	0	0	0	0	1	1	0	0	0	0	1	1	1	0	1	1	0	0	0	0	0.625075
Dapma7bEVm010446	Myosin light chain alkali (78%D)	3	3	3	3	5	4	4	6	3	2	3	3	7	7	3	2	1	0	4	5	0.684217
Dapma7bEVm018399	Myosin heavy chain, non-muscle (72%D)	26	26	12	8	35	33	37	39	17	20	19	21	39	41	21	20	8	8	57	54	0.689237
Dapma7bEVm000318|Dapma7bEVm000712	6-phosphofructo-2-kinase/fructose-2, 6-biphosphatase 1 splice variant; (78%D) or (89%D)	5	4	2	4	4	5	7	4	5	4	6	2	4	1	4	3	2	3	4	4	0.712506
Dapma7bEVm010654	40S ribosomal protein S19 (100%D)	0	0	0	0	2	3	1	1	1	1	2	2	2	3	3	2	1	0	2	1	0.714302
Dapma7bEVm010427	Myosin regulatory light chain 2 smooth muscle (68%P)	6	7	5	7	8	9	9	10	6	7	6	8	9	8	5	7	5	4	7	8	0.72917
Dapma7bEVm015531	RE53289p, Troponin C 25D, Troponin C at 25D (75%D)	2	3	3	0	3	2	2	3	2	3	2	1	3	3	2	1	0	0	3	2	0.75001
Dapma7bEVm010792	40s ribosomal protein s18/ARP2_G4422 (93%D)	0	0	0	0	2	2	1	1	1	2	3	1	1	2	2	3	1	2	0	0	0.750017
Dapma7bEVm001860	Xylulose kinase (66%A)	0	0	0	0	1	1	1	0	0	1	1	1	1	1	1	1	0	1	1	0	0.750033
Dapma7bEVm001645	Uncharacterized protein	0	0	0	0	0	1	0	1	2	1	1	2	0	0	0	0	0	0	0	0	0.75005
Dapma7bEVm007825|Dapma7bEVm015205	; Uncharacterized protein or ATP synthase subunit beta, mitochondrial (82%D)	0	0	0	0	1	1	0	0	0	0	1	1	1	1	1	1	0	0	0	0	0.75005
Dapma7bEVm010097	Cytochrome c oxidase subunit 5A, mitochondrial (71%P)	0	0	0	0	2	0	0	0	0	0	1	2	0	1	1	1	0	0	0	0	0.75005
Dapma7bEVm012090|Dapma7bEVm028715	; ATP synthase subunit e, mitochondrial (100%D) or atp synthase e chain/ARP2_G2271 (81%D)	0	0	0	0	1	1	0	0	0	0	1	1	1	1	1	1	0	0	0	0	0.75005
Dapma7bEVm002086	Cadherin-87A (79%P)	0	0	0	0	0	0	1	0	1	0	0	0	1	0	0	0	0	0	1	0	0.7501
Dapma7bEVm005532|Dapma7bEVm028011	; ATP-dependent RNA helicase DDX56 (90%P) or dead box atp-dependent rna helicase/ARP2_G3922 (100%D)	1	0	0	0	0	0	0	1	0	0	0	0	0	1	1	0	0	0	0	0	0.7501
Dapma7bEVm010436	60S ribosomal protein L24 (75%D)	0	0	0	0	0	0	1	0	0	1	1	1	0	0	0	0	0	0	0	0	0.7501
Dapma7bEVm011215	Sushi, von Willebrand factor type A, EGF and (78%H)	1	1	0	0	0	0	0	1	0	0	0	0	0	0	0	0	0	1	0	0	0.7501
Dapma7bEVm015667|Dapma7bEVm018420|Dapma7bEVm023227	; Actin, alpha skeletal muscle (90%M) or Actin, alpha skeletal muscle (95%T) or actin-87e (34%D)	0	1	0	0	0	1	0	0	0	0	0	0	0	0	0	0	0	0	1	1	0.7501
Dapma7bEVm018414	Polybromo-1 (60%P)	0	0	0	0	0	0	1	0	0	0	0	0	0	0	1	0	1	1	0	0	0.7501
Dapma7bEVm018498|Dapma7bEVm029203	; ATP synthase subunit s protein (83%D) or 40S ribosomal protein S24 (75%D)	0	0	0	0	0	0	0	1	1	1	1	0	0	0	0	0	0	0	0	0	0.7501
Dapma7bEVm015205	ATP synthase subunit beta, mitochondrial (82%D)	0	0	0	0	3	3	0	0	0	0	4	6	2	4	2	1	0	0	0	0	0.791681
Dapma7bEVm007654|Dapma7bEVm015459|Dapma7bEVm016874|Dapma7bEVm018669|Dapma7bEVm018740|Dapma7bEVm029381	; Calcium/calmodulin-dependent protein kinase kinase (94%D) or Calcium/calmodulin-dependent protein kinase kinase (78%D) or Calcium/calmodulin-dependent protein kinase kinase (76%H) or Calcium/calmodulin-dependent protein kinase kinase (73%M) or Calcium/calmodulin-dependent protein kinase kinase (80%D) or Uncharacterized protein (98%D)	1	1	1	1	1	1	1	1	1	1	0	0	1	1	1	1	1	1	1	0	0.812519
Dapma7bEVm010078|Dapma7bEVm010705	; 14-3-3 protein gamma-1 (49%M) or Pre-mRNA-splicing factor ATP-dependent RNA helicase PRP16 (95%L)	1	3	3	3	3	3	4	4	4	3	3	3	5	2	3	2	4	2	4	4	0.875004
Dapma7bEVm011347	Uncharacterized protein	0	0	0	0	1	1	0	0	1	1	0	1	1	0	0	1	0	1	1	0	0.875025
Dapma7bEVm014976	Uncharacterized protein (67%H)	2	3	2	2	4	2	2	2	2	2	3	3	1	2	4	2	1	3	2	3	0.925003
Dapma7bEVm010628	Voltage-dependent anion-selective channel protein (95%H)	1	1	2	2	6	6	3	2	2	4	7	6	3	6	9	7	4	1	5	4	0.941178
Dapma7bEVm003818|Dapma7bEVm014356|Dapma7bEVm015205|Dapma7bEVm015667|Dapma7bEVm015668|Dapma7bEVm016168|Dapma7bEVm016172|Dapma7bEVm017871|Dapma7bEVm018420|Dapma7bEVm019018|Dapma7bEVm023227|Dapma7bEVm029133	; Actin, alpha skeletal muscle (89%P) or Actin, alpha skeletal muscle (95%T) or ATP synthase subunit beta, mitochondrial (82%P) or Actin, alpha skeletal muscle (92%M) or Actin, alpha skeletal muscle (89%T) or Actin, alpha skeletal muscle (90%T) or Actin, alpha skeletal muscle (90%H) or actin-87e/ARP2_G41 (70%D) or Actin, alpha skeletal muscle (90%M) or Actin, alpha skeletal muscle (88%P) or actin…	1	1	2	2	1	2	3	1	2	2	2	2	2	2	2	0	1	2	2	2	0.964288
Dapma7bEVm010876|Dapma7bEVm010877	14-3-3 protein epsilon; (100%L) or (95%L)	3	2	3	3	2	3	2	3	2	3	2	3	3	3	1	3	2	2	2	2	0.975001
Dapma7bEVm000093|Dapma7bEVm001257	; Longitudinals lackingprotein (93%D) or Uncharacterized protein (82%D)	1	1	1	1	1	0	1	1	1	1	1	0	0	1	0	1	1	1	1	0	1
Dapma7bEVm001043	DNA damage-binding protein (95%H)	0	0	0	1	0	1	0	0	0	0	1	0	0	0	0	1	0	1	0	0	1
Dapma7bEVm001620	Sideroflexin-1 (96%M)	0	0	0	0	1	0	0	0	0	0	1	1	0	0	2	0	0	0	0	0	1
Dapma7bEVm003964	Microsomal glutathione S-transferase (87%H)	0	0	0	0	0	1	0	0	0	0	1	1	0	1	0	1	0	0	0	0	1
Dapma7bEVm004925	60S ribosomal protein L17 (77%D)	0	0	0	0	0	0	1	0	1	1	1	0	0	1	0	0	0	0	0	0	1
Dapma7bEVm010392	Zinc finger protein (82%M)	1	1	1	1	1	1	1	1	1	1	1	1	1	1	1	1	1	1	1	1	1
Dapma7bEVm010705|Dapma7bEVm010876|Dapma7bEVm010877	; Pre-mRNA-splicing factor ATP-dependent RNA helicase PRP16 (95%L) or 14-3-3 protein epsilon (100%L) or 14-3-3 protein epsilon (95%L)	1	1	1	1	1	1	1	1	1	1	1	1	1	1	1	1	1	1	1	1	1
Dapma7bEVm011583|Dapma7bEVm012986|Dapma7bEVm015369|Dapma7bEVm018555|Dapma7bEVm018798|Dapma7bEVm019062|Dapma7bEVm020549|Dapma7bEVm021262	; ribosomal protein ubq/l40e (87%D) or ribosomal protein ubq/l40e/ARP2_G2911 (99%D) or Ubiquitin-40S ribosomal protein S27a (87%D) or Polyubiquitin-C (96%D) or Large proline-rich protein BAG6 (84%H) or Polyubiquitin-C (97%H) or Polyubiquitin-B (83%H) or Polyubiquitin-B (60%H)	0	0	0	0	1	0	0	0	0	1	1	1	0	0	0	0	0	0	1	0	1
Dapma7bEVm011756	6-pyruvoyl tetrahydrobiopterin synthase ptps ptp synthase (100%D)	2	2	2	2	2	2	2	2	2	2	2	2	2	2	2	2	2	2	2	2	1
Dapma7bEVm000093	Longitudinals lackingprotein (93%D)	4	4	5	6	5	4	5	5	4	5	4	6	5	4	5	5	6	4	5	5	1.01316
Dapma7bEVm003402	Transcription factor Adf-1 (100%D)	3	4	3	4	4	4	2	3	4	3	4	4	2	3	3	4	4	3	3	4	1.05769
Dapma7bEVm007654|Dapma7bEVm015459|Dapma7bEVm018669|Dapma7bEVm018740|Dapma7bEVm029381	; Calcium/calmodulin-dependent protein kinase kinase (94%D) or Calcium/calmodulin-dependent protein kinase kinase (78%D) or Calcium/calmodulin-dependent protein kinase kinase (73%M) or Calcium/calmodulin-dependent protein kinase kinase (80%D) or Uncharacterized protein (98%D)	1	1	1	1	1	1	1	1	1	1	1	1	1	1	1	1	1	1	1	2	1.06249
Dapma7bEVm007763	Transport protein Sec61 subunit beta (100%D)	0	0	0	0	2	2	0	0	1	1	2	2	2	2	2	2	0	0	2	1	1.06249
Dapma7bEVm000712	6-phosphofructo-2-kinase/fructose-2, 6-biphosphatase 1 splice variant (99%D)	24	22	22	23	19	18	18	22	22	20	20	20	20	20	22	21	19	22	20	18	1.08766
Dapma7bEVm003252	Dipeptidyl peptidase (95%D)	6	5	7	5	5	6	7	8	5	8	6	6	7	7	6	7	10	8	11	10	1.09615
Dapma7bEVm002814	ADP/ATP translocase (79%H)	13	10	13	13	13	12	9	10	15	10	9	12	11	13	14	11	12	11	15	15	1.11932
Dapma7bEVm010705	Pre-mRNA-splicing factor ATP-dependent RNA helicase PRP16 (95%L)	1	2	1	1	1	1	2	1	1	1	2	2	0	1	2	1	2	2	2	2	1.14999
Dapma7bEVm000912|Dapma7bEVm003818|Dapma7bEVm014356|Dapma7bEVm015205|Dapma7bEVm015667|Dapma7bEVm015668|Dapma7bEVm015695|Dapma7bEVm016168|Dapma7bEVm016172|Dapma7bEVm017871|Dapma7bEVm017947|Dapma7bEVm018420|Dapma7bEVm019018|Dapma7bEVm019593|Dapma7bEVm029133	; Squamous cell carcinoma antigen recognized by t-cells 3 sart-3 msart-3 tumor-rejection antigen sart3 (64%D) or Actin, alpha skeletal muscle (89%P) or Actin, alpha skeletal muscle (95%T) or ATP synthase subunit beta, mitochondrial (95%T) or Actin, alpha skeletal muscle (92%M) or Actin, alpha skeletal muscle (81%P) or Actin, alpha skeletal muscle (90%T) or Actin, alpha skeletal muscle (90%H) or a…	0	1	1	1	0	1	1	1	0	1	1	1	1	1	1	1	1	1	1	1	1.16664
Dapma7bEVm003818|Dapma7bEVm013999|Dapma7bEVm014356|Dapma7bEVm015667|Dapma7bEVm015695|Dapma7bEVm016168|Dapma7bEVm016172|Dapma7bEVm017393|Dapma7bEVm017871|Dapma7bEVm018420|Dapma7bEVm019018|Dapma7bEVm023227|Dapma7bEVm029133	; Actin, alpha skeletal muscle (89%P) or Uncharacterized protein LOC100864173 (49%P) or Actin, alpha skeletal muscle (95%T) or Actin, alpha skeletal muscle (92%M) or Actin, alpha skeletal muscle (81%P) or Actin, alpha skeletal muscle (90%T) or Actin, alpha skeletal muscle (90%H) or Actin, alpha skeletal muscle (37%P) or actin-87e/ARP2_G41 (70%D) or Actin, alpha skeletal muscle (90%M) or Actin, al…	1	1	1	1	1	1	0	1	1	1	1	1	1	1	1	1	0	0	1	1	1.16664
Dapma7bEVm014976|Dapma7bEVm022728	Uncharacterized protein; (64%H) or (59%D)	3	3	2	3	1	3	3	2	3	2	3	3	3	3	2	3	2	2	2	3	1.16666
Dapma7bEVm009479|Dapma7bEVm014976|Dapma7bEVm023206	; conserved protein (93%D) or Uncharacterized protein (64%H) or Uncharacterized protein (60%H)	1	1	3	2	1	1	1	1	1	1	1	1	1	1	1	1	1	1	1	1	1.18748
Dapma7bEVm015205|Dapma7bEVm015667|Dapma7bEVm015668|Dapma7bEVm018420|Dapma7bEVm019593	; ATP synthase subunit beta, mitochondrial (95%T) or Actin, alpha skeletal muscle (90%H) or Actin, alpha skeletal muscle (81%P) or Actin, alpha skeletal muscle (90%M) or actin-87e/ARP2_G41 (67%D)	1	2	1	1	1	1	2	1	1	2	2	1	2	1	2	1	2	1	2	2	1.19998
Dapma7bEVm004327	t-box transcription factor tbx20 (73%M)	0	0	0	0	0	0	1	0	1	0	0	1	0	0	1	1	0	0	0	1	1.2499
Dapma7bEVm000905	RCC1 and BTB domain-containing protein (84%R)	1	1	1	0	1	0	1	0	0	0	0	1	0	0	1	1	1	1	1	1	1.24995
Dapma7bEVm009479|Dapma7bEVm009480|Dapma7bEVm014976|Dapma7bEVm023206	; conserved protein (93%D) or Uncharacterized protein (59%H) or Uncharacterized protein (64%H) or Uncharacterized protein (65%D)	2	1	2	3	1	2	2	0	1	1	2	3	0	1	2	2	2	2	1	1	1.29998
Dapma7bEVm000912|Dapma7bEVm015205|Dapma7bEVm015667|Dapma7bEVm015668|Dapma7bEVm018420|Dapma7bEVm019593	; Squamous cell carcinoma antigen recognized by t-cells 3 sart-3 msart-3 tumor-rejection antigen sart3 (64%D) or ATP synthase subunit beta, mitochondrial (82%P) or Actin, alpha skeletal muscle (90%H) or Actin, alpha skeletal muscle (81%P) or Actin, alpha skeletal muscle (90%M) or actin-87e/ARP2_G41 (67%D)	0	1	0	1	1	1	0	0	1	1	1	1	1	1	1	1	0	0	1	1	1.4999
Dapma7bEVm009480|Dapma7bEVm014976	Uncharacterized protein; (59%H) or (64%H)	1	1	0	0	1	0	1	0	1	1	1	1	0	0	1	1	1	1	1	1	1.4999
Dapma7bEVm003818|Dapma7bEVm013999|Dapma7bEVm014356|Dapma7bEVm015205|Dapma7bEVm015667|Dapma7bEVm015668|Dapma7bEVm016168|Dapma7bEVm017393|Dapma7bEVm017530|Dapma7bEVm017871|Dapma7bEVm017947|Dapma7bEVm018420|Dapma7bEVm019018|Dapma7bEVm019593|Dapma7bEVm029133	; Actin, alpha skeletal muscle (89%P) or Uncharacterized protein LOC100864173 (49%P) or Actin, alpha skeletal muscle (95%T) or ATP synthase subunit beta, mitochondrial (82%P) or Actin, alpha skeletal muscle (92%M) or Actin, alpha skeletal muscle (81%P) or Actin, alpha skeletal muscle (90%T) or Actin, alpha skeletal muscle (37%P) or actin-87e/ARP2_G41 (70%D) or Actin, alpha skeletal muscle (90%D) …	0	2	2	0	2	0	0	0	0	0	1	1	1	0	1	0	1	1	1	2	1.62488
Dapma7bEVm002463	Calcium/calmodulin-dependent protein kinase kinase (66%D)	0	0	0	0	0	0	0	1	1	1	0	1	1	1	1	1	0	0	0	0	1.7497
Dapma7bEVm004183	40S ribosomal protein S3 (96%D)	0	1	0	1	0	0	1	0	0	1	0	2	0	0	0	1	0	0	0	1	1.7497
Dapma7bEVm010149|Dapma7bEVm028444	; Mannose-1-phosphate guanyltransferase beta (98%T) or mannose-1-phosphate guanyltransferase beta gtp-mannose-1-phosphate guanylyltransferase beta gdp-mannose pyrophosphorylase b/ARP2_G1495 (87%D)	0	0	0	1	0	0	1	0	0	1	1	1	0	0	1	0	0	1	1	0	1.7497
Dapma7bEVm018421	Notch (76%T)	2	0	1	1	0	0	1	0	0	0	1	1	0	0	0	0	0	0	0	1	1.7497
Dapma7bEVm003818|Dapma7bEVm013999|Dapma7bEVm014356|Dapma7bEVm015205|Dapma7bEVm015667|Dapma7bEVm015668|Dapma7bEVm015695|Dapma7bEVm016168|Dapma7bEVm016172|Dapma7bEVm017393|Dapma7bEVm017530|Dapma7bEVm017871|Dapma7bEVm018420|Dapma7bEVm019018|Dapma7bEVm019593|Dapma7bEVm023227|Dapma7bEVm029133	; Actin, alpha skeletal muscle (89%P) or Uncharacterized protein LOC100864173 (49%P) or Actin, alpha skeletal muscle (95%T) or ATP synthase subunit beta, mitochondrial (82%P) or Actin, alpha skeletal muscle (92%M) or Actin, alpha skeletal muscle (89%T) or Actin, alpha skeletal muscle (81%P) or Actin, alpha skeletal muscle (90%T) or Actin, alpha skeletal muscle (90%H) or Actin, alpha skeletal musc…	1	0	1	0	0	0	0	1	0	1	1	0	1	1	0	0	0	1	1	0	1.9996
Dapma7bEVm001477	ATP-dependent RNA helicase DDX17 (74%H)	0	0	0	0	0	0	1	0	0	1	1	1	1	1	1	1	0	1	1	1	2.4994
Dapma7bEVm010516	40S ribosomal protein S2 (85%D)	1	1	1	1	1	0	0	0	1	1	1	1	0	0	1	1	0	0	0	0	2.4994
Dapma7bEVm018410	Uncharacterized protein (75%D)	3	1	2	3	0	0	1	1	1	1	0	1	0	1	0	0	2	1	2	3	2.62468
Dapma7bEVm000150	Filamin-A (83%H)	0	0	0	0	0	0	0	0	0	0	0	0	0	0	0	0	1	0	0	0	626
Dapma7bEVm000187	Excitatory amino acid transporter (84%M)	0	0	0	0	0	0	0	0	0	0	1	0	0	0	0	0	0	0	0	0	626
Dapma7bEVm000260	Laminin subunit alpha-3 (85%D)	0	0	0	0	0	0	0	0	0	0	0	0	0	0	0	0	0	0	1	0	626
Dapma7bEVm000261	dmX protein 2 (93%D)	1	0	0	0	0	0	0	0	0	0	0	0	0	0	0	0	0	0	0	0	626
Dapma7bEVm000409	Zinc finger and BTB domain-containing protein 24/sw (72%D)	0	1	0	0	0	0	0	0	0	0	0	0	0	0	0	0	0	0	0	0	626
Dapma7bEVm000454	Integrin alpha-6 (95%H)	0	0	0	0	0	0	0	0	0	0	0	0	1	0	0	0	0	0	0	0	626
Dapma7bEVm000506|Dapma7bEVm027473	; Exocyst complex component (73%R) or exocyst complex component/ARP2_G3987 (62%D)	0	0	1	0	0	0	0	0	0	0	0	0	0	0	0	0	0	0	0	0	626
Dapma7bEVm000509	Suppressor of lurcher protein (74%H)	0	0	0	0	0	0	0	0	0	0	0	0	0	1	0	0	0	0	0	0	626
Dapma7bEVm000727	Glutathione synthetase (61%D)	0	0	1	0	0	0	0	0	0	0	0	0	0	0	0	0	0	0	0	0	626
Dapma7bEVm000856	Ecto-NOX disulfide-thiol exchanger (100%D)	0	0	0	0	0	0	0	0	0	0	0	0	0	0	0	0	0	0	1	0	626
Dapma7bEVm001045	PDZ domain-containing protein (79%H)	0	0	0	0	0	0	0	0	0	0	0	0	0	0	0	0	0	1	0	0	626
Dapma7bEVm001047	Kinase C-binding protein NELL2 (93%D)	0	1	0	0	0	0	0	0	0	0	0	0	0	0	0	0	0	0	0	0	626
Dapma7bEVm001336	Disco-interacting protein 2 B-A (78%D)	0	0	0	0	0	0	0	0	0	0	0	0	0	0	1	0	0	0	0	0	626
Dapma7bEVm001434	Uncharacterized protein (97%D)	0	0	0	0	0	0	0	0	0	0	0	0	0	0	0	0	0	0	1	0	626
Dapma7bEVm001901	Uncharacterized protein	0	0	0	0	0	0	0	0	0	1	0	0	0	0	0	0	0	0	0	0	626
Dapma7bEVm002095	programmed cell death protein pre-rrna processing protein rrp5 (63%D)	0	0	0	0	0	0	0	0	0	0	0	0	0	0	0	0	0	1	0	0	626
Dapma7bEVm002126	Dorsal-ventral patterning protein tolloid (100%D)	0	0	0	0	0	0	0	0	0	0	0	0	0	0	0	1	0	0	0	0	626
Dapma7bEVm002302|Dapma7bEVm015652	; Cereblon (79%L) or 40S ribosomal protein S27 (83%L)	1	0	0	0	0	0	0	0	0	0	0	0	0	0	0	0	0	0	0	0	626
Dapma7bEVm002518	Myosin-2 essential light chain (80%D)	0	0	0	0	0	0	0	0	0	0	0	0	0	1	0	0	0	0	0	0	626
Dapma7bEVm002546	Chitin synthase variant (94%N)	0	0	0	0	0	0	0	0	0	1	0	0	0	0	0	0	0	0	0	0	626
Dapma7bEVm002555	Cleavage and polyadenylation specificity factor subunit (70%M)	0	0	0	0	0	0	0	0	0	0	0	1	0	0	0	0	0	0	0	0	626
Dapma7bEVm002783	Cellular tumor antigen p53 (85%D)	0	0	1	0	0	0	0	0	0	0	0	0	0	0	0	0	0	0	0	0	626
Dapma7bEVm002885	Lys-63-specific deubiquitinase BRCC36 (100%D)	0	0	0	0	0	0	0	0	0	0	0	0	0	0	0	1	0	0	0	0	626
Dapma7bEVm003141	Metal response element-binding transcription Factor-1 (100%D)	0	0	1	0	0	0	0	0	0	0	0	0	0	0	0	0	0	0	0	0	626
Dapma7bEVm003234|Dapma7bEVm027794	; Zinc metalloproteinase YIL108W (65%D) or Uncharacterized protein (80%D)	0	0	0	0	0	0	0	0	0	0	1	0	0	0	0	0	0	0	0	0	626
Dapma7bEVm003251	Proton-coupled amino acid transporter (84%D)	0	0	0	0	0	0	0	0	0	0	1	0	0	0	0	0	0	0	0	0	626
Dapma7bEVm003473	General transcription factor 3C polypeptide (100%D)	0	0	0	0	0	0	0	0	0	0	0	0	1	0	0	0	0	0	0	0	626
Dapma7bEVm003557	YEATS domain-containing protein (79%D)	0	0	0	0	0	0	0	0	0	1	0	0	0	0	0	0	0	0	0	0	626
Dapma7bEVm003698	Nucleolar complex protein 4 B (69%D)	0	0	0	0	0	0	0	0	0	0	0	0	0	0	0	0	1	0	0	0	626
Dapma7bEVm003724	Spectrin beta chain (93%D)	1	0	0	0	0	0	0	0	0	0	0	0	0	0	0	0	0	0	0	0	626
Dapma7bEVm003734	Armadillo repeat-containing protein (85%A)	0	0	0	0	0	0	0	0	0	0	0	0	0	0	1	0	0	0	0	0	626
Dapma7bEVm003818|Dapma7bEVm014356|Dapma7bEVm015667|Dapma7bEVm015668|Dapma7bEVm016168|Dapma7bEVm016172|Dapma7bEVm018420|Dapma7bEVm019593|Dapma7bEVm029133	; Actin, alpha skeletal muscle (89%D) or Actin, alpha skeletal muscle (95%T) or Actin, alpha skeletal muscle (92%M) or Actin, alpha skeletal muscle (81%P) or Actin, alpha skeletal muscle (90%H) or Actin, alpha skeletal muscle (90%M) or actin-87e/ARP2_G41 (77%D) or actin-87e/ARP2_G41 (100%D)	0	0	0	0	0	0	0	0	0	0	0	0	0	0	0	0	0	0	0	1	626
Dapma7bEVm003991	Uncharacterized protein (86%D)	0	0	0	0	0	0	0	0	0	0	0	0	0	0	0	0	0	0	1	0	626
Dapma7bEVm003995	Ubiquitin carboxyl-terminal hydrolase (71%A)	0	0	0	0	0	0	0	0	0	0	0	0	0	0	0	0	0	0	0	1	626
Dapma7bEVm004049	rna recognition motif protein split ends/ARP2_G2353 (67%D)	0	0	0	0	0	0	0	0	0	0	0	0	0	0	0	0	0	0	1	0	626
Dapma7bEVm004220|Dapma7bEVm009808	Elongation factor 1-alpha (83%M) ;	0	0	0	0	0	0	0	0	0	0	0	0	0	0	0	0	0	0	1	0	626
Dapma7bEVm004526	Rab GTPase-activating protein (60%H)	0	0	0	0	0	0	0	0	0	0	0	0	0	0	0	0	0	1	0	0	626
Dapma7bEVm004575	Histone acetyltransferase KAT2A (97%H)	0	0	1	0	0	0	0	0	0	0	0	0	0	0	0	0	0	0	0	0	626
Dapma7bEVm004614	Mucosa-associated lymphoid tissue lymphoma translocation protein (77%H)	0	0	0	0	0	0	0	0	0	1	0	0	0	0	0	0	0	0	0	0	626
Dapma7bEVm004615	Cuticlin-1 (69%D)	0	0	0	0	0	0	0	0	0	0	0	0	0	0	0	0	0	0	0	1	626
Dapma7bEVm005007	Jumonji/arid domain-containing protein (59%D)	0	0	1	0	0	0	0	0	0	0	0	0	0	0	0	0	0	0	0	0	626
Dapma7bEVm005011	Nardilysin (93%H)	0	0	0	0	0	0	0	0	0	0	0	0	0	0	0	0	1	0	0	0	626
Dapma7bEVm005397|Dapma7bEVm009797|Dapma7bEVm028393	; ATP synthase subunit d, mitochondrial (50%D) or Leucine-rich repeat serine/threonine-protein kinase (93%P) or leucine-rich repeat serine/threonine-protein kinase/ARP2_G2211 (100%D)	0	0	0	0	0	0	0	0	0	0	0	0	1	0	0	0	0	0	0	0	626
Dapma7bEVm005836	Follistatin-related protein (59%H)	0	0	0	0	0	0	0	0	0	0	0	0	0	0	0	0	1	0	0	0	626
Dapma7bEVm006430	Uncharacterized protein (100%D)	0	0	0	0	0	0	0	0	0	0	0	0	1	0	0	0	0	0	0	0	626
Dapma7bEVm006497	WD40 repeat-containing protein SMU1 (100%R)	0	0	0	0	0	0	0	0	0	0	0	0	0	0	0	0	1	0	0	0	626
Dapma7bEVm006716	ER degradation-enhancing alpha-mannosidase protein 3 (56%N)	0	0	0	0	0	0	0	0	0	0	0	0	0	0	0	0	0	0	1	0	626
Dapma7bEVm006803	clip-domain serine protease (91%D)	0	0	0	0	0	0	0	0	0	0	0	0	0	0	0	0	0	1	0	0	626
Dapma7bEVm006894	Uncharacterized protein (91%D)	0	0	0	0	0	0	0	0	0	0	0	0	0	0	0	1	0	0	0	0	626
Dapma7bEVm007097	Transmembrane emp24 domain-containing protein 10 (100%H)	0	1	0	0	0	0	0	0	0	0	0	0	0	0	0	0	0	0	0	0	626
Dapma7bEVm007291	Syntaxin-1B/sw (88%M)	0	0	0	0	0	0	0	0	0	0	0	0	0	0	0	1	0	0	0	0	626
Dapma7bEVm007423	DNA polymerase kappa (55%H)	0	1	0	0	0	0	0	0	0	0	0	0	0	0	0	0	0	0	0	0	626
Dapma7bEVm008542	Uncharacterized protein	0	0	0	0	0	0	0	0	0	0	0	0	1	0	0	0	0	0	0	0	626
Dapma7bEVm009171	Uncharacterized protein	0	0	0	1	0	0	0	0	0	0	0	0	0	0	0	0	0	0	0	0	626
Dapma7bEVm009447	Myosin light chain kinase, smooth muscle (58%M)	0	0	0	0	0	0	0	0	0	0	0	1	0	0	0	0	0	0	0	0	626
Dapma7bEVm009466|Dapma7bEVm028305	; Sorbin and SH3 domain-containing protein (95%D) or conserved protein/ARP2_G8648 (92%D)	1	0	0	0	0	0	0	0	0	0	0	0	0	0	0	0	0	0	0	0	626
Dapma7bEVm009636	Uncharacterized protein LOC659874 (78%D)	0	0	0	0	0	0	0	0	0	0	1	0	0	0	0	0	0	0	0	0	626
Dapma7bEVm009843	Cathepsin B (65%D)	0	0	0	1	0	0	0	0	0	0	0	0	0	0	0	0	0	0	0	0	626
Dapma7bEVm010048	Snake venom 5'-nucleotidase (99%D)	0	0	0	0	0	0	0	0	0	0	0	0	0	1	0	0	0	0	0	0	626
Dapma7bEVm010078|Dapma7bEVm010705|Dapma7bEVm010876|Dapma7bEVm010877	; 14-3-3 protein gamma-1 (52%M) or Pre-mRNA-splicing factor ATP-dependent RNA helicase PRP16 (95%L) or 14-3-3 protein epsilon (100%L) or 14-3-3 protein epsilon (95%L)	0	0	0	0	0	0	0	0	0	0	0	0	0	1	0	0	0	0	0	0	626
Dapma7bEVm010377	UBX domain-containing protein (89%H)	0	1	0	0	0	0	0	0	0	0	0	0	0	0	0	0	0	0	0	0	626
Dapma7bEVm011104|Dapma7bEVm027894	; Uncharacterized protein (84%D) or Gly d 3/ARP2_G427 (93%D)	0	0	1	0	0	0	0	0	0	0	0	0	0	0	0	0	0	0	0	0	626
Dapma7bEVm011112	Uncharacterized protein	0	0	0	0	0	0	0	0	1	0	0	0	0	0	0	0	0	0	0	0	626
Dapma7bEVm011213	Vacuolar protein sorting-associated protein 13B (34%P)	0	0	0	0	0	0	0	0	1	0	0	0	0	0	0	0	0	0	0	0	626
Dapma7bEVm011264	Elongation factor 1-beta (96%P)	0	0	0	0	0	0	0	0	0	0	0	0	1	0	0	0	0	0	0	0	626
Dapma7bEVm011440	Photoreceptor-specific nuclear receptor (79%H)	0	1	0	0	0	0	0	0	0	0	0	0	0	0	0	0	0	0	0	0	626
Dapma7bEVm011456	Uncharacterized protein	1	0	0	0	0	0	0	0	0	0	0	0	0	0	0	0	0	0	0	0	626
Dapma7bEVm011782	Uncharacterized protein (88%D)	0	1	0	0	0	0	0	0	0	0	0	0	0	0	0	0	0	0	0	0	626
Dapma7bEVm012467	Uncharacterized protein	0	0	0	0	0	0	0	0	0	0	0	0	0	0	0	0	0	1	0	0	626
Dapma7bEVm013233	CG12344 (49%D)	0	0	0	0	0	0	0	0	0	0	0	0	0	0	0	0	0	0	1	0	626
Dapma7bEVm013919	Uncharacterized protein	1	0	0	0	0	0	0	0	0	0	0	0	0	0	0	0	0	0	0	0	626
Dapma7bEVm013999|Dapma7bEVm015695	; Uncharacterized protein LOC100864173 (49%P) or Actin, alpha skeletal muscle (95%T)	0	1	0	0	0	0	0	0	0	0	0	0	0	0	0	0	0	0	0	0	626
Dapma7bEVm015021|Dapma7bEVm029413	; Zinc finger protein (100%D) or expressed protein (87%D)	0	0	0	0	0	0	0	0	0	0	1	0	0	0	0	0	0	0	0	0	626
Dapma7bEVm015217	expressed protein (80%D)	1	0	0	0	0	0	0	0	0	0	0	0	0	0	0	0	0	0	0	0	626
Dapma7bEVm015347	Uncharacterized protein	0	0	0	0	0	0	0	0	0	0	0	0	0	0	0	1	0	0	0	0	626
Dapma7bEVm015349	Reticulon-4 (100%D)	0	0	0	0	0	0	0	0	0	0	0	0	0	0	1	0	0	0	0	0	626
Dapma7bEVm015725	Uncharacterized protein	0	0	0	0	0	0	0	0	0	1	0	0	0	0	0	0	0	0	0	0	626
Dapma7bEVm016518	Serine threonine-protein kinase (82%D)	0	0	0	0	0	0	0	0	0	0	0	0	1	0	0	0	0	0	0	0	626
Dapma7bEVm018624	cuticle protein (67%D)	0	0	0	0	0	0	0	0	0	0	0	0	0	1	0	0	0	0	0	0	626
Dapma7bEVm018643	Uncharacterized protein (44%D)	0	0	0	0	0	0	0	0	0	0	0	0	0	0	0	0	1	0	0	0	626
Dapma7bEVm018675	C-type lectin CTL - galactose binding (72%D)	0	0	0	0	0	0	0	0	0	0	0	0	0	0	0	0	0	1	0	0	626
Dapma7bEVm018685|Dapma7bEVm029259	Uncharacterized protein; (64%D) or (95%D)	0	0	0	0	0	0	0	0	0	0	0	0	0	0	0	0	0	0	1	0	626
Dapma7bEVm018742|Dapma7bEVm024248	Gamma-aminobutyric acid receptor subunit; alpha-4 (80%M) or alpha-6 (29%D)	0	0	0	0	0	0	0	0	0	0	0	0	0	0	0	1	0	0	0	0	626
Dapma7bEVm018756	Uncharacterized protein	0	0	0	0	0	0	0	0	0	0	0	0	0	1	0	0	0	0	0	0	626
Dapma7bEVm019057	Uncharacterized protein	0	0	0	0	0	0	0	0	0	0	0	0	0	1	0	0	0	0	0	0	626
Dapma7bEVm019287	Uncharacterized protein (97%D)	0	1	0	0	0	0	0	0	0	0	0	0	0	0	0	0	0	0	0	0	626
Dapma7bEVm023345|Dapma7bEVm027880	Zinc finger and SCAN domain-containing protein (92%D) ;	1	0	0	0	0	0	0	0	0	0	0	0	0	0	0	0	0	0	0	0	626
Dapma7bEVm026001	Uncharacterized protein	0	0	0	0	0	0	0	0	0	0	0	0	1	0	0	0	0	0	0	0	626
Dapma7bEVm028005	conserved protein (70%D)	0	0	0	0	0	0	0	0	0	0	0	0	1	0	0	0	0	0	0	0	626
Dapma7bEVm028653	Uncharacterized protein	1	0	0	0	0	0	0	0	0	0	0	0	0	0	0	0	0	0	0	0	626
Dapma7bEVm029543	conserved protein (63%D)	0	0	1	0	0	0	0	0	0	0	0	0	0	0	0	0	0	0	0	0	626
Dapma7bEVm029558	CG4914-PA/ARP2_G2974 (32%D)	0	0	0	0	0	0	0	0	0	0	0	0	0	0	0	0	0	0	1	0	626
Dapma7bEVm029617	conserved protein/ARP2_G12114 (84%D)	0	0	0	0	0	0	0	0	0	0	0	0	1	0	0	0	0	0	0	0	626
Dapma7bEVm001063	Uncharacterized protein (89%D)	0	0	0	0	0	0	0	0	0	1	0	0	0	0	0	0	0	1	0	0	1251
Dapma7bEVm001249	Spermine synthase (100%D)	0	0	0	0	0	0	0	0	0	0	0	0	0	0	0	0	1	1	0	0	1251
Dapma7bEVm001877	Helix-loop-helix protein delilah (46%D)	0	0	0	0	0	0	0	0	0	0	1	0	0	1	0	0	0	0	0	0	1251
Dapma7bEVm002654	Fibroblast growth factor receptor 1 (100%D)	0	0	0	0	0	0	0	0	0	0	0	0	0	0	0	0	1	0	1	0	1251
Dapma7bEVm002707	T-complex protein 1 subunit epsilon (79%D)	0	0	0	0	0	0	0	0	0	1	0	0	0	0	0	0	0	0	1	0	1251
Dapma7bEVm002959	NFX1-type zinc finger-containing protein (100%D)	0	0	0	0	0	0	0	0	0	0	0	1	0	0	1	0	0	0	0	0	1251
Dapma7bEVm004869	Caveolin-1 (64%D)	0	0	0	1	0	0	0	0	0	0	0	0	0	0	0	0	0	0	0	1	1251
Dapma7bEVm004929	Secreted salivary gland peptide (89%D)	0	0	0	0	0	0	0	0	0	0	0	0	0	0	1	0	0	0	1	0	1251
Dapma7bEVm005439	Mab-21 (87%P)	0	0	0	0	0	0	0	0	0	0	0	0	0	0	1	1	0	0	0	0	1251
Dapma7bEVm007460	RCC1 domain-containing protein (88%D)	0	1	0	0	0	0	0	0	0	0	0	0	0	0	0	0	1	0	0	0	1251
Dapma7bEVm009795|Dapma7bEVm023001	E3 ubiquitin-protein ligase HECTD1; (60%P) or (58%H)	0	0	0	0	0	0	0	0	1	0	0	0	0	0	0	0	0	0	1	0	1251
Dapma7bEVm016780	Uncharacterized protein (44%D)	1	0	0	0	0	0	0	0	0	0	0	0	0	1	0	0	0	0	0	0	1251
Dapma7bEVm026101	Uncharacterized protein	1	1	0	0	0	0	0	0	0	0	0	0	0	0	0	0	0	0	0	0	1251
Dapma7bEVm002168	conserved protein/ARP2_G5285 (100%D)	0	1	0	1	0	0	0	0	0	0	0	0	1	0	0	0	0	0	0	0	1876
Dapma7bEVm009799	Myosin heavy chain, non-muscle (43%D)	0	0	0	0	0	0	0	0	0	0	0	0	0	0	0	0	0	0	2	1	1876
Dapma7bEVm012708	Uncharacterized protein	0	0	1	0	0	0	0	0	1	0	0	0	0	0	0	0	0	0	1	0	1876
Dapma7bEVm014976|Dapma7bEVm014977|Dapma7bEVm016147	Uncharacterized protein; (64%H) or (58%D) or (60%H)	1	1	0	0	0	0	0	0	1	0	0	0	0	0	0	0	0	0	0	0	1876
Dapma7bEVm001062	26S proteasome non-ATPase regulatory subunit (92%R)	0	1	0	0	0	0	0	0	0	0	1	1	1	0	0	0	0	0	0	0	2501
Dapma7bEVm001720	Elongation factor Tu GTP-binding domain-containing protein (69%L)	0	0	0	0	0	0	0	0	0	0	0	0	0	0	1	1	1	1	0	0	2501
Dapma7bEVm003983	DEP domain-containing protein (66%R)	0	0	1	0	0	0	0	0	0	0	0	1	0	0	0	0	0	1	0	1	2501
Dapma7bEVm010114	Transcription factor Ovo 2 (95%D)	0	0	0	0	0	0	0	0	0	1	0	0	0	1	0	1	1	0	0	0	2501
Dapma7bEVm010177|Dapma7bEVm018421	Uncharacterized protein; (65%D) or (61%D)	1	1	1	1	0	0	0	0	0	0	0	0	0	0	0	0	0	0	0	0	2501
Dapma7bEVm001703	Chordin protein 2 (81%H)	0	0	0	0	0	0	0	0	0	0	0	0	0	0	1	1	1	1	1	1	3751
Dapma7bEVm009479|Dapma7bEVm014976	; conserved protein (93%D) or Uncharacterized protein (92%P)	0	1	3	1	0	0	0	0	0	0	0	0	0	1	0	0	0	1	1	1	5626
Dapma7bEVm003818|Dapma7bEVm015205|Dapma7bEVm015667|Dapma7bEVm015668|Dapma7bEVm017393|Dapma7bEVm017871|Dapma7bEVm017947|Dapma7bEVm018420|Dapma7bEVm019018|Dapma7bEVm019593|Dapma7bEVm029133	; Actin, alpha skeletal muscle (89%P) or ATP synthase subunit beta, mitochondrial (95%T) or Actin, alpha skeletal muscle (92%M) or Actin, alpha skeletal muscle (81%P) or Actin, alpha skeletal muscle (37%P) or actin-87e/ARP2_G41 (70%D) or Actin, alpha skeletal muscle (90%D) or Actin, alpha skeletal muscle (90%M) or Actin, alpha skeletal muscle (88%P) or actin-87e/ARP2_G41 (67%D) or actin-87e/ARP2_…	0	0	0	0	0	0	0	0	0	1	1	1	1	1	1	1	1	1	1	1	6876
